# Supplementary material for: Theoretical Investigation of the Mechanism by which A Gain-of-Function Mutation of the TRPM4 Channel Causes Conduction Block
Source: Int J Mol Sci. 2021 Aug 7;22(16):8513. doi: 10.3390/ijms22168513 (PMC8395173; doi:10.3390/ijms22168513)
Supplement: Supplementary file 1 [file ijms-22-08513-s001.zip]

Archive with 1 entries (1 files):
- ijms-1293485-supplementary.pdf
